# Supplementary material for: Latent Trajectories of Haematological, Hepatic, and Renal Profiles after Oil Spill Exposure: A Longitudinal Analysis
Source: Int J Environ Res Public Health. 2023 Feb 6;20(4):2871. doi: 10.3390/ijerph20042871 (PMC9956276; doi:10.3390/ijerph20042871)
Supplement: Supplementary file 1 [file ijerph-20-02871-s001.zip]

Archive with 1 entries (1 files):
- ijerph-2089574-supplementary.pdf
